# Supplementary material for: Developmental hematopoietic stem cell variation explains clonal hematopoiesis later in life
Source: Nat Commun. 2024 Nov 26;15:10268. doi: 10.1038/s41467-024-54711-2 (PMC11599844; doi:10.1038/s41467-024-54711-2)
Supplement: Supplementary file 4 — Source Data [file 41467_2024_54711_MOESM4_ESM.zip]

Archive with 3 entries (3 files):
- Files in ZIP folder.docx
- studydata.xlsx
- TmobT.csv
