# Supplementary material for: Developmental hematopoietic stem cell variation explains clonal hematopoiesis later in life
Source: Nat Commun. 2024 Nov 26;15:10268. doi: 10.1038/s41467-024-54711-2 (PMC11599844; doi:10.1038/s41467-024-54711-2)
Supplement: Supplementary file 4 — Source Data [file 41467_2024_54711_MOESM4_ESM.zip › studydata.xlsx]

## Sheet: monozygotic
Age	Pearson coefficient
0	0.884896
0	0.921504
0	0.900219
0	0.888058
0	0.852892
0	0.788278
0	0.873354
0	0.708753
0	0.805726
0	0.957412
0	0.668012
0	0.851244
0	0.641938
0	0.726174
0	0.91944
0	0.755683
0	0.896571
18	0.759279
18	0.766673
18	0.868599
18	0.911161
18	0.734713
18	0.858693
18	0.9154
18	0.865511
18	0.813167
18	0.750324
18	0.891742
18	0.92513
18	0.752191
18	0.846108
18	0.909527
18	0.842042
18	0.722941
18	0.909606
18	0.863219
18	0.769942
18	0.685074
18	0.86903
18	0.856754
18	0.783868
18	0.902051
18	0.889383
18	0.82177
18	0.906243
18	0.716672
18	0.859163
18	0.903158
18	0.813288
18	0.897899
18	0.782982
18	0.865981
18	0.877077
18	0.86854
18	0.815968
18	0.910938
18	0.622642
18	0.892369
18	0.762338
18	0.913062
18	0.883823
18	0.925723
18	0.889229
18	0.840793
18	0.76015
18	0.792648
18	0.908146
18	0.894319
18	0.848556
18	0.816215
18	0.917216
18	0.781519
18	0.90014
18	0.925694
18	0.740709
18	0.828571
18	0.744502
18	0.874963
18	0.893691
18	0.785775
18	0.892276
18	0.784123
18	0.693221
18	0.923503
18	0.714677
18	0.871545
18	0.838361
18	0.917219
18	0.662235
18	0.873662
18	0.899053
18	0.759911
18	0.88059
18	0.728404
18	0.917898
18	0.892036
18	0.894347
18	0.86926
18	0.864088
18	0.880741
18	0.823875
18	0.873283
18	0.762679
18	0.87944
18	0.949884
18	0.921187
18	0.844386
18	0.852749
18	0.779755
18	0.926693
18	0.914153
18	0.87727
18	0.735254
18	0.888367
18	0.897707
18	0.835458
18	0.870936
18	0.655296
18	0.831335
18	0.835674
18	0.856178
18	0.774099
18	0.753088
18	0.929309
18	0.630698
18	0.87216
18	0.824595
18	0.846328
18	0.914228
18	0.901126
18	0.759111
18	0.682866
18	0.834285
28	0.784835
28	0.934155
28	0.931417
28	0.787922
28	0.914399
28	0.921342
28	0.914215
28	0.775798
28	0.909959
28	0.880264
28	0.871247
28	0.923753
28	0.73363
28	0.901243
28	0.925866
28	0.714625
28	0.822894
28	0.904432
28	0.932163
28	0.671897
28	0.930431
28	0.751084
28	0.933475
28	0.917046
28	0.878647
28	0.787215
28	0.865043
28	0.731426
28	0.877435
28	0.935475
28	0.932222
28	0.921669
28	0.715693
28	0.932655
28	0.712968
28	0.903676
28	0.676376
28	0.803304
28	0.924122
30	0.840203
30	0.720461
30	0.805506
30	0.74631
30	0.913656
30	0.765542
30	0.854396
30	0.786201
31	0.694658
31	0.893384
31	0.548125
31	0.896428
31	0.878943
31	0.727231
31	0.803717
31	0.429782
31	0.856078
31	0.788989
31	0.905865
31	0.91857
32	0.892601
32	0.75429
32	0.907585
32	0.910352
32	0.887127
32	0.72042
32	0.861412
33	0.76151
33	0.894318
33	0.846762
33	0.871285
33	0.440994
33	0.869711
33	0.670298
33	0.908983
33	0.817117
33	0.929003
33	0.597107
34	0.629701
34	0.85931
34	0.824511
34	0.854669
34	0.877695
34	0.892968
34	0.725659
34	0.793878
34	0.645054
34	0.912163
34	0.919452
35	0.879478
35	0.923002
35	0.660951
35	0.714225
35	0.739803
35	0.877642
35	0.695018
35	0.838641
36	0.931814
36	0.913183
36	0.737488
36	0.651292
36	0.534936
36	0.867487
36	0.857034
36	0.896365
36	0.912226
36	0.541688
37	0.918728
57	0.777627
57	0.88173
57	0.956526
57	0.488252
58	0.891866
58	0.652231
59	0.842624
59	0.773228
59	0.31575
59	0.729717
59	0.870841
60	0.88721
60	0.783526
60	0.549545
60	0.610446
60	0.626846
60	0.907621
60	0.90947
60	0.584679
60	0.904411
61	0.687807
61	0.811112
61	0.777493
61	0.527869
61	0.919956
61	0.851933
62	0.908545
62	0.670393
62	0.767486
62	0.828835
62	0.870393
62	0.371552
62	0.935602
62	0.892281
62	0.684808
63	0.719092
63	0.849839
63	0.373876
63	0.373779
63	0.871939
63	0.858746
63	0.459007
64	0.68509
64	0.877093
64	0.50461
64	0.88306
64	0.423672
64	0.78857
65	0.665119
65	0.515272
65	0.583039
65	0.676356
65	0.533846
66	0.802673
66	0.908372
66	0.748672
66	0.710121
66	0.804684
67	0.35105
67	0.487541
67	0.654412
68	0.751141
68	0.841492
68	0.874484
68	0.426485
69	0.917614
70	0.4012
70	0.89063
70	0.493055
70	0.857671
71	0.930609
71	0.620227
73	0.861798
74	0.537911
56	0.727409
56	0.871293
56	0.816566
56	0.752672
56	0.623574
56	0.876129
56	0.776928
56	0.760051
56	0.547669
56	0.649154
56	0.878206
56	0.764263
56	0.51355
56	0.56403
56	0.506237
56	0.613564
56	0.837111
56	0.75929
56	0.876099
56	0.820526
56	0.685115
56	0.685214
56	0.792146
56	0.875558
56	0.887353
56	0.740035
56	0.873034
56	0.587915
56	0.897318
56	0.781504
56	0.872534
56	0.346103
56	0.907511
56	0.568014
56	0.291503
56	0.717226
56	0.40116
56	0.22937
56	0.604969
56	0.830321
56	0.773645
56	0.747179
56	0.765679
56	0.688591
56	0.877937
56	0.604149
56	0.768323
56	0.8694
56	0.526307
56	0.878581
56	0.865355
56	0.766437
56	0.887613
56	0.854328
56	0.601054
56	0.840992
56	0.66338
56	0.703555
56	0.85089
56	0.534662
56	0.663094
56	0.76444
56	0.748868
56	0.606292
56	0.853269
73.14	0.399266
65.18	0.948726
75.7	0.458532
49.1	0.944308
62.89	0.590208
67.58	0.561362
42.55	0.7807
49.4	0.927603
59.6	0.451833
50.3	0.872233
56.87	0.912678
68.13	0.881321
71.5	0.626878
62.6	0.780903
78.7	0.730512
59.4	0.884679
53.4	0.485763
38.1	0.941287
59.2	0.574422
50.7	0.708971
45.4	0.747921
77.7	0.744229
56	0.839184
58.3	0.917649
71.3	0.691166
68.1	0.637837
51.8	0.927473
61.1	0.789934
69.7	0.943842
65	0.707269
67.9	0.472395
59.9	0.670387
61.1	0.837359
62.2	0.667569
58.7	0.480599
64.3	0.921631
41.5	0.849682
71.1	0.537607
62.7	0.927714
70.3	0.771862
58.6	0.928418
73.3	0.717778
72.9	0.899673
44	0.908862
56.6	0.912941
59.5	0.938172
18	0.830055
18	0.679154
18	0.755548
18	0.595876
18	0.788508
18	0.884715
18	0.839878
18	0.911118
18	0.820231
18	0.549693
18	0.910545
18	0.739828
18	0.743518
18	0.763228
18	0.796684
18	0.919387
18	0.855076
18	0.699753
18	0.789042
18	0.899769
18	0.725628
18	0.895255
18	0.883257
18	0.907112
18	0.914399
18	0.896068
18	0.84652
18	0.699254
18	0.8513
18	0.866879
18	0.835267
18	0.860924
18	0.9196
18	0.850055
18	0.859304
18	0.907356
18	0.901205
18	0.70526
18	0.917596
18	0.725239
18	0.801557
18	0.906406
18	0.765926
18	0.81514
18	0.890725
18	0.887446
18	0.878135
18	0.904708
18	0.749525
18	0.86712
18	0.758776
18	0.942034
18	0.893875
18	0.864007
18	0.896013
18	0.768273
18	0.916508
18	0.776246
18	0.762808
18	0.86279
18	0.773498
18	0.919074
18	0.674064
18	0.883326
18	0.808632
18	0.780776
18	0.860884
18	0.570537
18	0.923029
18	0.909805
18	0.936338
18	0.850058
18	0.897011
18	0.929032
18	0.861064
18	0.877828
18	0.834714
18	0.901965
18	0.716158
18	0.884759
18	0.887615
18	0.831733
18	0.939921
18	0.902709
18	0.81353
18	0.766129
18	0.795702
18	0.899865
18	0.768239
18	0.85788
18	0.888675
18	0.907139
18	0.8854
18	0.876858
18	0.9172
18	0.900184
18	0.900563
18	0.873163
18	0.901136
18	0.823033
18	0.902224
18	0.865297
18	0.936515
18	0.893782
18	0.781673
18	0.822665
18	0.83828
18	0.918069
18	0.94112
18	0.774252
18	0.932821
18	0.69392
18	0.807246
18	0.903103
18	0.903221
18	0.818706
18	0.902114
18	0.941854
18	0.87076
18	0.815305
18	0.816712
18	0.846656
18	0.821814
18	0.847788
18	0.775602
18	0.781086
18	0.804269
18	0.809061
18	0.777625
18	0.802713
18	0.897087
18	0.846433
18	0.927865
18	0.777708
18	0.854268
18	0.924102
18	0.93893
18	0.919858
18	0.858911
18	0.918198
18	0.82056
18	0.952148
18	0.913775
18	0.934536
18	0.94876
18	0.757242
18	0.80344
18	0.904511
18	0.913293
18	0.865181
18	0.896772
18	0.854695
18	0.722618
18	0.811046
18	0.752816
18	0.825376
18	0.9462
18	0.862528
18	0.935697
18	0.931563
18	0.870907
18	0.772567
18	0.731684
18	0.835974
18	0.91601
18	0.912146
18	0.754917
18	0.762467
18	0.801526
18	0.914371
18	0.887027
18	0.774803
18	0.937376
18	0.928733
18	0.871634
18	0.662936
18	0.87194
18	0.847192
18	0.75214
18	0.95775
18	0.830784
18	0.891985
18	0.599595
18	0.868756
18	0.917413
18	0.837489
18	0.818549
18	0.748645
18	0.881308
18	0.933009
18	0.822415
18	0.837298
18	0.829741
18	0.872295
18	0.799832
18	0.925353
18	0.830921
18	0.790434
18	0.860912
18	0.952904
18	0.911355
18	0.833746
18	0.827008
18	0.917971
18	0.866645
18	0.781899
18	0.909188
18	0.919157
18	0.865633
18	0.575291
18	0.89022
18	0.890179
18	0.580343
18	0.937076
18	0.796341
18	0.834552
18	0.786433
18	0.849074
18	0.882889
18	0.740651
18	0.79714
18	0.902351
18	0.81533
18	0.926465
18	0.903132
18	0.654211
18	0.866158
18	0.91778
18	0.885566
18	0.914572
18	0.661174
18	0.734956
18	0.913355
18	0.92638
18	0.82536
18	0.854501
18	0.89281
18	0.904444
18	0.89118
18	0.753308
18	0.940248
18	0.897895
18	0.693882
18	0.930503
18	0.940725
18	0.733814
18	0.708364
18	0.912239
18	0.90513
18	0.898461
18	0.928738
18	0.843681
18	0.922584
18	0.818029
18	0.89814
18	0.861336
18	0.913325
18	0.890114
18	0.904222
18	0.799415
18	0.837543
18	0.75432
18	0.901061
18	0.912165
18	0.924619
18	0.927707
18	0.861741
18	0.906157
18	0.908445
18	0.862695
18	0.793631
18	0.867206
18	0.60139
18	0.883051
18	0.910484
18	0.744968
18	0.936591
18	0.820664
18	0.913385
18	0.839699
18	0.760701
18	0.905232
18	0.534699
18	0.915154
18	0.919246
18	0.896263
18	0.737145
18	0.630397
18	0.909277
18	0.914112
18	0.895985
18	0.918336
18	0.881444
18	0.792447
18	0.947939
18	0.882069
18	0.884871
18	0.82742
18	0.932613
18	0.935846
18	0.855039
18	0.702036
18	0.945547
18	0.950973
18	0.826486
18	0.91584
18	0.937649
18	0.929644
18	0.901933
18	0.59892
18	0.9212
18	0.92853
18	0.914172
18	0.61787
18	0.710526
18	0.932531
18	0.832159
18	0.932336
18	0.916866
18	0.786044
18	0.842692
18	0.865017
18	0.930465
18	0.926149
18	0.914929
18	0.826606
18	0.890544
18	0.922782
18	0.708059
18	0.882817
18	0.911444
18	0.922348
18	0.84602
18	0.916535
18	0.844974
18	0.878817
18	0.922552
18	0.933008
18	0.721119
18	0.813269
18	0.90721
18	0.896243
18	0.723766
18	0.926055
18	0.777041
18	0.924424
18	0.917827
18	0.918746
18	0.931177
18	0.910302
18	0.902537
18	0.798127
18	0.908143
18	0.784716
18	0.808485
18	0.818053
18	0.806718
18	0.819937
18	0.923748
18	0.694702
18	0.82706
18	0.909627
18	0.874388
18	0.922431
18	0.813766
18	0.908498
18	0.802722
18	0.810608
18	0.913128
18	0.729884
18	0.894576
18	0.811745
18	0.720389
18	0.922213
18	0.730763
18	0.885792
18	0.74267
18	0.916925
18	0.779704
18	0.898136
18	0.734902
18	0.880019
18	0.763518
18	0.763574
18	0.93264
18	0.771663
18	0.821921
18	0.926936
18	0.915812
18	0.928792
18	0.909379
18	0.885121
18	0.930945
18	0.903883
18	0.928934
18	0.919
18	0.727728
18	0.897447
18	0.701522
18	0.846349
18	0.898537
18	0.779817
18	0.868745
18	0.772769
18	0.798956
18	0.895299
18	0.862793
18	0.883683
18	0.899142
18	0.822312
18	0.881113
18	0.832797
18	0.878514
18	0.937291
18	0.828724
18	0.850748
18	0.823833
18	0.726849
18	0.769638
18	0.859694
18	0.907314
18	0.889158
18	0.891143
18	0.839052
18	0.874343
18	0.885168
76	0.672807
76	0.612548
76	0.851663
76	0.884914
76	0.790743
76	0.794859
76	0.556797
76	0.879431
76	0.643718
76	0.883547
76	0.822657
76	0.750166
76	0.722308
76	0.440172
86	0.804198
86	0.553637
86	0.895098
86	0.734416
86	0.69672
86	0.646684
86	0.473147
86	0.881069
86	0.579698
86	0.81578
86	0.817359
86	0.68001
86	0.582357
86	0.319644

## Sheet: dizygotic
Age	Pearson coefficient
0	0.768834
0	0.863075
0	0.723671
0	0.693524
0	0.348252
0	0.865308
0	0.730252
0	0.839423
56	0.5966
56	0.54286
56	0.522536
56	0.469161
56	0.678725
56	0.84688
56	0.450703
56	0.422351
56	0.562023
56	0.670994
56	0.516637
56	0.575712
56	0.601682
56	0.446347
56	0.849837
56	0.490311
56	0.814385
56	0.350453
56	0.497697
56	0.614615
56	0.593081
56	0.586197
56	0.489002
56	0.530838
56	0.564721
56	0.481088
56	0.619695
56	0.54374
56	0.518056
56	0.650492
56	0.679196
56	0.520807
56	0.561263
56	0.631279
56	0.545809
56	0.537832
56	0.402753
56	0.633146
56	0.487283
56	0.482877
56	0.58383
56	0.41725
56	0.545543
56	0.577992
56	0.547507
56	0.48384
56	0.531789
56	0.471173
56	0.412456
56	0.471717
56	0.50592
56	0.388677
56	0.374846
56	0.38784
56	0.542685
56	0.505659
56	0.850819
56	0.54993
56	0.526102
56	0.563922
56	0.497175
56	0.494886
56	0.477337
56	0.525551
56	0.58998
56	0.49021
18	0.612778
18	0.716006
18	0.645637
18	0.630196
18	0.729005
18	0.665429
18	0.68403
18	0.744905
18	0.691765
18	0.648954
18	0.555722
18	0.605456
18	0.68422
18	0.624564
18	0.577464
18	0.657963
18	0.655387
18	0.692053
18	0.702936
18	0.71418
18	0.526512
18	0.688025
18	0.514413
18	0.675924
18	0.623241
18	0.657424
18	0.637437
18	0.557952
18	0.731706
18	0.650784
18	0.635845
18	0.626497
18	0.549531
18	0.642235
18	0.689115
18	0.714929
18	0.64957
18	0.501202
18	0.591125
18	0.69532
18	0.714213
18	0.680687
18	0.544471
18	0.673549
18	0.65415
18	0.526444
18	0.723785
18	0.646762
18	0.631845
18	0.661774
18	0.684596
18	0.685207
18	0.575611
18	0.684893
18	0.695053
18	0.693038
18	0.662415
18	0.635937
18	0.732007
18	0.671412
18	0.699634
18	0.691589
18	0.646406
18	0.695625
18	0.680427
18	0.490071
18	0.653563
18	0.600466
18	0.679988
18	0.614683
18	0.638262
18	0.65181
18	0.700995
18	0.619742
18	0.664165
18	0.550247
18	0.67135
18	0.708104
18	0.538418
18	0.639492
18	0.582561
18	0.640179
18	0.680226
18	0.542016
18	0.5957
18	0.705482
18	0.730919
18	0.547558
18	0.776453
18	0.681251
18	0.664449
18	0.665559
18	0.709389
18	0.657733
18	0.59112
18	0.667859
18	0.69231
18	0.669533
18	0.617822
18	0.678923
18	0.718428
18	0.758053
18	0.722657
18	0.667526
18	0.512374
18	0.69686
18	0.691858
18	0.688032
18	0.676021
18	0.747456
18	0.668483
18	0.694677
18	0.578715
18	0.613056
18	0.624428
18	0.693308
18	0.729493
18	0.6365
18	0.678818
18	0.640343
18	0.667969
18	0.695109
18	0.691032
18	0.635222
18	0.646803
18	0.615507
18	0.657234
18	0.587079
18	0.63129
18	0.621373
18	0.619762
18	0.696628
18	0.553221
18	0.630153
18	0.690718
18	0.637985
18	0.693823
18	0.653006
18	0.685413
18	0.535675
18	0.672909
18	0.646497
18	0.446824
18	0.642115
18	0.689758
18	0.646381
18	0.524978
18	0.574955
18	0.55539
18	0.552192
18	0.521862
18	0.595386
18	0.618193
18	0.595212
18	0.652761
18	0.645217
18	0.644217
18	0.670362
18	0.574771
18	0.716743
18	0.651781
18	0.650698
18	0.646616
18	0.6898
18	0.583115
18	0.585539
18	0.611452
18	0.66871
18	0.666574
18	0.690345
18	0.633625
18	0.500397
18	0.560273
18	0.595686
18	0.528634
18	0.642439
18	0.554123
18	0.588824
18	0.697342
18	0.636294
18	0.622728
18	0.625329
18	0.636384
18	0.590346
18	0.72038
18	0.613986
18	0.689138
18	0.686986
18	0.623123
18	0.60668
18	0.595508
18	0.610345
18	0.61878
18	0.596195
18	0.576273
18	0.541806
18	0.584386
18	0.611415
18	0.762222
18	0.620305
18	0.676379
18	0.644617
18	0.670456
18	0.566192
18	0.593465
18	0.703805
18	0.673331
18	0.612957
18	0.570632
18	0.592294
18	0.702125
18	0.688356
18	0.621371
18	0.667987
18	0.599815
18	0.686481
18	0.624834
18	0.634746
18	0.737102
18	0.70542
18	0.502404
18	0.555749
18	0.61663
18	0.624235
18	0.699193
18	0.684878
18	0.674037
18	0.640557
18	0.710465
18	0.747198
18	0.568495
18	0.446714
18	0.680582
18	0.67356
18	0.68124
18	0.701681
18	0.630709
18	0.609825
18	0.720245
18	0.664261
18	0.669245
18	0.662713
18	0.559371
18	0.602113
18	0.666456
18	0.612022
18	0.723396
18	0.698834
18	0.767747
18	0.676813
18	0.696858
18	0.626158
18	0.591527
18	0.672541
18	0.707832
18	0.573637
18	0.746386
18	0.59115
18	0.698646
18	0.633814
18	0.451861
18	0.564456
18	0.623253
18	0.533675
18	0.599294
18	0.689415
18	0.54751
18	0.60254
18	0.408186
18	0.474184
18	0.745373
18	0.733893
18	0.668298
18	0.671993
18	0.613411
18	0.784223
18	0.580584
18	0.65762
18	0.573235
18	0.66464
18	0.645594
18	0.47654
18	0.662311
18	0.597714
18	0.729004
18	0.606413
18	0.657586
18	0.599938
18	0.638956
18	0.697906
18	0.656005
18	0.615744
18	0.702864
18	0.61292
18	0.5564
18	0.697081
18	0.543976
18	0.699384
18	0.49848
18	0.698425
18	0.593118
18	0.621628
18	0.635768
18	0.672462
18	0.493492
18	0.676498
76	0.469643
76	0.616886
76	0.574643
76	0.426074
76	0.63194
76	0.514444
76	0.515516
76	0.334246
76	0.438281
76	0.584768
76	0.587472
76	0.47534
76	0.269549
76	0.602075
76	0.332226
76	0.198511
76	0.455129
76	0.48259
76	0.278297
76	0.682458
76	0.551872
76	0.351172
76	0.454045
76	0.564803
76	0.648129
76	0.554179
86	0.484942
86	0.569055
86	0.511217
86	0.368623
86	0.547363
86	0.370009
86	0.542045
86	0.293706
86	0.415946
86	0.389662
86	0.651853
86	0.307861
86	0.241715
86	0.570177
86	0.307512
86	0.252129
86	0.423528
86	0.501793
86	0.185015
86	0.596279
86	0.252962
86	0.343145
86	0.247933
86	0.614001
86	0.51452
86	0.487036

## Sheet: unrelated
Age	Pearson coefficient
0	0.616616
0	0.669153
0	0.761851
0	0.767501
0	0.577721
0	0.728202
0	0.624277
0	0.677865
0	0.702959
0	0.61265
0	0.548143
0	0.643886
0	0.539633
0	0.538632
0	0.553328
0	0.685937
18	0.588178
18	0.566057
18	0.589541
18	0.485102
18	0.514312
18	0.598005
18	0.576124
18	0.514545
18	0.575616
18	0.561919
18	0.65836
18	0.561525
18	0.587142
18	0.59931
18	0.574308
18	0.550566
18	0.657739
18	0.609811
18	0.507222
18	0.452556
18	0.540294
18	0.596724
18	0.628681
18	0.607511
18	0.652221
18	0.68768
18	0.622365
18	0.584918
18	0.561958
18	0.590924
18	0.551717
18	0.50637
18	0.62297
18	0.586046
18	0.65523
18	0.609946
18	0.594052
18	0.505144
18	0.65841
18	0.466194
18	0.538243
18	0.574959
18	0.604755
18	0.564261
18	0.590481
18	0.666149
18	0.548688
18	0.575748
18	0.580966
18	0.649002
18	0.607606
18	0.627816
18	0.529405
18	0.45938
18	0.590839
18	0.494102
18	0.467215
18	0.555851
18	0.530071
18	0.614823
18	0.571782
18	0.557094
18	0.550183
18	0.600883
18	0.492976
18	0.680488
18	0.640811
18	0.515727
18	0.569963
18	0.623996
18	0.593947
18	0.607269
18	0.627642
18	0.570776
18	0.528174
18	0.477752
18	0.599818
18	0.561634
18	0.653184
18	0.607451
18	0.58967
18	0.584651
18	0.632834
18	0.525325
18	0.545515
18	0.563618
18	0.504427
18	0.521126
18	0.569147
18	0.624295
18	0.60728
18	0.586684
18	0.656018
18	0.658614
18	0.625021
18	0.565552
18	0.596918
18	0.610935
18	0.55403
18	0.484574
18	0.530201
18	0.60651
18	0.58008
18	0.578834
18	0.536373
18	0.510831
18	0.587689
18	0.503438
18	0.580306
18	0.544281
18	0.608513
18	0.648286
18	0.641503
18	0.532827
18	0.563486
28	0.584859
28	0.623906
28	0.566967
28	0.536849
28	0.580483
28	0.53907
28	0.578038
28	0.571659
28	0.523231
28	0.581723
28	0.517016
28	0.516776
28	0.594247
28	0.622564
28	0.563431
28	0.545203
28	0.598741
28	0.570096
28	0.539823
28	0.593185
28	0.604769
28	0.449093
28	0.52563
28	0.555873
28	0.604608
28	0.575904
28	0.464756
28	0.494204
28	0.538428
28	0.5255
28	0.59605
28	0.560811
28	0.561228
28	0.538973
28	0.516342
28	0.533343
28	0.514843
28	0.559233
30	0.555336
30	0.523114
30	0.55255
30	0.550371
30	0.556198
30	0.593757
30	0.510461
30	0.310465
31	0.45822
31	0.567847
31	0.301569
31	0.561757
31	0.585301
31	0.457019
31	0.450466
31	0.383449
31	0.561024
31	0.405777
31	0.469276
31	0.551783
32	0.595059
32	0.510794
32	0.578481
32	0.531212
32	0.57023
32	0.54638
32	0.561806
33	0.568787
33	0.633637
33	0.611485
33	0.461827
33	0.357664
33	0.478326
33	0.541809
33	0.553633
33	0.585878
33	0.523155
33	0.389659
34	0.534272
34	0.603525
34	0.550816
34	0.557473
34	0.572129
34	0.492257
34	0.499399
34	0.517768
34	0.477417
34	0.550293
34	0.60808
35	0.58789
35	0.459765
35	0.50118
35	0.53301
35	0.578662
35	0.536177
35	0.484001
35	0.570913
36	0.604053
36	0.464542
36	0.339865
36	0.514121
36	0.405955
36	0.528827
36	0.620915
36	0.627929
36	0.497301
36	0.352155
37	0.434314
57	0.540945
57	0.362444
57	0.328032
57	0.39887
58	0.488299
58	0.607193
59	0.339481
59	0.232765
59	0.335938
59	0.395863
59	0.42932
60	0.550583
60	0.54412
60	0.315009
60	0.356147
60	0.434053
60	0.545133
60	0.507968
60	0.337415
60	0.509613
61	0.513885
61	0.540141
61	0.380832
61	0.48072
61	0.569406
61	0.603979
62	0.468846
62	0.318499
62	0.418532
62	0.373833
62	0.349854
62	0.1233
62	0.265394
62	0.436998
62	0.427129
63	0.468789
63	0.40157
63	0.308738
63	0.185477
63	0.415482
63	0.45462
63	0.358352
64	0.496394
64	0.636788
64	0.404461
64	0.390071
64	0.367743
64	0.408163
65	0.373114
65	0.34899
65	0.462115
65	0.416399
65	0.422948
66	0.472336
66	0.47806
66	0.454264
66	0.358601
66	0.382971
67	0.263681
67	0.450832
67	0.429182
68	0.39139
68	0.380928
68	0.211889
68	0.535367
69	0.449334
70	0.288232
70	0.506955
70	0.339992
70	0.36392
71	0.357622
71	0.340978
73	0.451009
56	0.564834
56	0.572688
56	0.51454
56	0.518268
56	0.635632
56	0.641909
56	0.580631
56	0.514754
56	0.592317
56	0.52793
56	0.605244
56	0.619119
56	0.616055
56	0.397503
56	0.507384
56	0.526691
56	0.526146
56	0.609164
56	0.607789
56	0.520186
56	0.607922
56	0.619739
56	0.627683
56	0.548427
56	0.637602
56	0.522729
56	0.338602
56	0.596028
56	0.544615
56	0.544257
56	0.516923
56	0.606948
56	0.678624
56	0.583153
56	0.320838
56	0.562889
56	0.267862
56	0.49401
56	0.573112
56	0.484574
56	0.510913
56	0.603097
56	0.615337
56	0.579434
56	0.587992
56	0.633061
56	0.568838
56	0.567212
56	0.521556
56	0.662086
56	0.682615
56	0.560542
56	0.628186
56	0.552269
56	0.627784
56	0.582728
56	0.59443
56	0.598058
56	0.469458
56	0.348432
56	0.591484
56	0.55454
56	0.624862
56	0.527447
69.16	0.483414
70.44	0.373709
62.4	0.427244
55.995	0.492723
65.235	0.401108
55.065	0.36218
45.975	0.549584
54.5	0.344727
54.95	0.392925
53.585	0.50684
62.5	0.485426
69.815	0.453304
67.05	0.449726
70.65	0.550958
69.05	0.467081
56.4	0.341907
45.75	0.453937
48.65	0.420564
54.95	0.428194
48.05	0.455423
61.55	0.513825
66.85	0.438493
57.15	0.593285
64.8	0.417479
69.7	0.460003
59.95	0.493073
56.45	0.40133
65.4	0.630649
67.35	0.302161
66.45	0.292147
63.9	0.48358
60.5	0.40262
61.65	0.394153
60.45	0.528339
61.5	0.359977
52.9	0.586076
56.3	0.340942
66.9	0.172773
66.5	0.224479
64.45	0.573888
65.95	0.497198
73.1	0.361511
58.45	0.484132
50.3	0.494924
58.05	0.412814
18	0.464636
18	0.432359
18	0.290804
18	0.498169
18	0.424217
18	0.584794
18	0.346534
18	0.542448
18	0.411264
18	0.401709
18	0.475329
18	0.407751
18	0.488955
18	0.447039
18	0.528035
18	0.486429
18	0.513494
18	0.512907
18	0.45164
18	0.438111
18	0.447199
18	0.451219
18	0.415675
18	0.59292
18	0.486552
18	0.439216
18	0.428466
18	0.300063
18	0.446908
18	0.451976
18	0.492671
18	0.58409
18	0.419378
18	0.366673
18	0.481089
18	0.46189
18	0.506659
18	0.411965
18	0.503547
18	0.459747
18	0.446906
18	0.444077
18	0.422212
18	0.488566
18	0.391202
18	0.577049
18	0.543207
18	0.468489
18	0.366286
18	0.467217
18	0.408279
18	0.384693
18	0.456896
18	0.477785
18	0.455832
18	0.558813
18	0.512751
18	0.425945
18	0.453245
18	0.487215
18	0.504832
18	0.451834
18	0.430201
18	0.498855
18	0.511168
18	0.422615
18	0.224106
18	0.286254
18	0.413337
18	0.384162
18	0.405229
18	0.35463
18	0.584149
18	0.550378
18	0.533599
18	0.476586
18	0.437464
18	0.446085
18	0.411055
18	0.369032
18	0.618702
18	0.446253
18	0.517665
18	0.42132
18	0.387498
18	0.513481
18	0.5012
18	0.597724
18	0.407651
18	0.424914
18	0.351739
18	0.566303
18	0.495849
18	0.453177
18	0.499211
18	0.421002
18	0.350121
18	0.476089
18	0.483208
18	0.527567
18	0.39886
18	0.540235
18	0.418885
18	0.495353
18	0.512407
18	0.285008
18	0.349197
18	0.542517
18	0.480942
18	0.406551
18	0.378176
18	0.278467
18	0.435406
18	0.554184
18	0.434759
18	0.551055
18	0.473299
18	0.61223
18	0.395504
18	0.375831
18	0.550855
18	0.411966
18	0.435411
18	0.372724
18	0.342219
18	0.462418
18	0.304722
18	0.54607
18	0.389232
18	0.393347
18	0.561841
18	0.493879
18	0.420336
18	0.55412
18	0.424748
18	0.412775
18	0.473213
18	0.515875
18	0.481263
18	0.460082
18	0.430837
18	0.496496
18	0.410709
18	0.437953
18	0.549511
18	0.431767
18	0.482169
18	0.52432
18	0.536675
18	0.283197
18	0.42086
18	0.525987
18	0.379391
18	0.404022
18	0.506762
18	0.525673
18	0.446367
18	0.568869
18	0.603613
18	0.500425
18	0.434936
18	0.375851
18	0.356381
18	0.435662
18	0.519841
18	0.512075
18	0.408657
18	0.4532
18	0.526865
18	0.550602
18	0.369201
18	0.512708
18	0.55682
18	0.499055
18	0.26536
18	0.448393
18	0.365635
18	0.446103
18	0.452839
18	0.290542
18	0.466517
18	0.324999
18	0.484984
18	0.487302
18	0.441991
18	0.487906
18	0.432781
18	0.417485
18	0.231395
18	0.255947
18	0.376339
18	0.43482
18	0.427377
18	0.417945
18	0.526974
18	0.404686
18	0.378219
18	0.480021
18	0.380273
18	0.46383
18	0.450441
18	0.50485
18	0.505318
18	0.512186
18	0.468705
18	0.471452
18	0.533493
18	0.419118
18	0.463158
18	0.305772
18	0.474047
18	0.350431
18	0.495355
18	0.367655
18	0.466627
18	0.441383
18	0.3362
18	0.469012
18	0.531329
18	0.378423
18	0.423216
18	0.480219
18	0.358753
18	0.514226
18	0.438098
18	0.339346
18	0.454218
18	0.473966
18	0.472723
18	0.412917
18	0.48311
18	0.505798
18	0.44122
18	0.415756
18	0.568636
18	0.418844
18	0.36778
18	0.419192
18	0.405303
18	0.484277
18	0.517884
18	0.467565
18	0.341388
18	0.430022
18	0.365217
18	0.365784
18	0.505211
18	0.535679
18	0.4718
18	0.487249
18	0.578566
18	0.508115
18	0.501383
18	0.468304
18	0.503408
18	0.483685
18	0.411561
18	0.47337
18	0.511989
18	0.540392
18	0.409711
18	0.41624
18	0.391886
18	0.33411
18	0.401938
18	0.462324
18	0.510185
18	0.493109
18	0.475956
18	0.337753
18	0.452569
18	0.470613
18	0.358886
18	0.454053
18	0.402764
18	0.331629
18	0.484401
18	0.568568
18	0.377156
18	0.431265
18	0.392399
18	0.319347
18	0.343
18	0.499214
18	0.422271
18	0.422337
18	0.473693
18	0.342849
18	0.595558
18	0.472805
18	0.464444
18	0.506372
18	0.488157
18	0.431244
18	0.419897
18	0.572503
18	0.493728
18	0.470253
18	0.557971
18	0.471227
18	0.481662
18	0.332549
18	0.456284
18	0.419867
18	0.499597
18	0.4808
18	0.382063
18	0.483814
18	0.380981
18	0.3934
18	0.522992
18	0.444388
18	0.37876
18	0.406824
18	0.403421
18	0.450117
18	0.607245
18	0.549039
18	0.444366
18	0.391359
18	0.470085
18	0.426591
18	0.494082
18	0.43738
18	0.370098
18	0.536359
18	0.552473
18	0.505962
18	0.462458
18	0.441151
18	0.45309
18	0.458944
18	0.577833
18	0.543692
18	0.442729
18	0.535993
18	0.508347
18	0.356335
18	0.526082
18	0.592956
18	0.50717
18	0.443541
18	0.603899
18	0.457335
18	0.37555
18	0.511183
18	0.378809
18	0.355604
18	0.426064
18	0.54192
18	0.438838
18	0.355177
18	0.500876
18	0.532438
18	0.593812
18	0.508768
18	0.470222
18	0.419464
18	0.364286
18	0.365228
18	0.403418
18	0.525272
18	0.448993
18	0.517229
18	0.460269
18	0.400931
18	0.272597
18	0.431083
18	0.406169
18	0.367151
18	0.380099
18	0.358492
18	0.383376
18	0.393717
18	0.457116
18	0.418271
18	0.390855
18	0.49405
18	0.514495
18	0.478045
18	0.403127
18	0.440056
18	0.445554
18	0.480904
18	0.507276
18	0.49656
18	0.407648
18	0.508261
18	0.415774
18	0.547439
18	0.588195
18	0.600893
18	0.613979
18	0.539376
18	0.41709
18	0.540213
18	0.430355
18	0.52275
18	0.390475
18	0.511141
18	0.584733
18	0.395112
18	0.455296
18	0.396942
18	0.412537
18	0.437346
18	0.443758
18	0.462662
18	0.475984
18	0.483552
18	0.48267
18	0.442982
18	0.388808
18	0.630229
18	0.530783
18	0.517859
18	0.532174
18	0.516888
18	0.416289
18	0.46556
18	0.476788
18	0.48109
18	0.567357
18	0.584672
18	0.500313
76	0.449994
76	0.346374
76	0.344014
76	0.398422
76	0.425573
76	0.39796
76	0.329382
76	0.462559
76	0.493812
76	0.417406
76	0.4926
76	0.382455
76	0.336003
86	0.454002
86	0.27536
86	0.381958
86	0.374492
86	0.364265
86	0.277055
86	0.293788
86	0.414509
86	0.505693
86	0.346262
86	0.48884
86	0.249225
86	0.241198
