# Supplementary material for: Developmental hematopoietic stem cell variation explains clonal hematopoiesis later in life
Source: Nat Commun. 2024 Nov 26;15:10268. doi: 10.1038/s41467-024-54711-2 (PMC11599844; doi:10.1038/s41467-024-54711-2)
Supplement: Supplementary file 4 — Source Data [file 41467_2024_54711_MOESM4_ESM.zip › TmobT.csv]

cg26594419
cg05618426
cg23331156
cg10809165
cg10395101
cg12226717
cg02280132
cg13218688
cg25001930
cg24724587
cg08217526
cg06294373
cg00543073
cg24817216
cg26205981
cg13423383
cg15089111
cg10218605
cg18209323
cg09100338
cg14281592
cg02312593
cg10306450
cg03069267
cg05799962
cg11577716
cg07661704
cg26843750
cg07960762
cg19699289
cg08435674
cg17868936
cg14640244
cg05996213
cg18438319
cg25135755
cg00852921
cg15970595
cg19769301
cg24997359
cg06179011
cg08186790
cg18478731
cg01310205
cg14963928
cg15857739
cg05548469
cg20786524
cg18675097
cg19176553
cg22249932
cg15833797
cg02787980
cg26856475
cg18769374
cg04272694
cg08178168
cg11876048
cg26979595
cg09107161
cg23305129
cg21520111
cg24287110
cg27385590
cg06711380
cg05371552
cg19854521
cg18367631
cg26398848
cg26622291
cg17943876
cg24852442
cg02305687
cg02460141
cg15134801
cg11500101
cg04602696
cg19851487
cg14364212
cg08285446
cg14916924
cg21104965
cg27160395
cg01427957
cg09059267
cg27017085
cg17825714
cg05967295
cg05441937
cg06116236
cg21355201
cg07241675
cg13944111
cg10937408
cg25141611
cg23888450
cg25755804
cg00236302
cg03186877
cg05638493
cg05929675
cg15455643
cg20460227
cg15798837
cg15176213
cg00846036
cg07876162
cg14818413
cg05225996
cg07300349
cg00247426
cg05170706
cg07059360
cg03423767
cg17841765
cg12439325
cg01481116
cg26837773
cg06881898
cg03023574
cg14950515
cg14337614
cg00658082
cg16005224
cg17382629
cg17490089
cg10792987
cg10418997
cg03151165
cg00225196
cg02910054
cg00947413
cg22620414
cg26632948
cg04002486
cg08414676
cg04066190
cg19624354
cg21153102
cg03238216
cg21204606
cg17816771
cg06346838
cg20087519
cg03537872
cg03511754
cg01083050
cg11433098
cg18782447
cg01251360
cg24546723
cg09804008
cg07582862
cg23052055
cg09636245
cg08287724
cg09730795
cg03232933
cg10439737
cg03534375
cg12010198
cg12165772
cg06223172
cg16966496
cg06671087
cg19857761
cg24696332
cg00240732
cg10837142
cg00360769
cg17988830
cg06578276
cg13229857
cg03978579
cg09266924
cg19701087
cg20235075
cg04113094
cg07615383
cg17284334
cg05668703
cg02017347
cg19984742
cg26636010
cg21154227
cg27053337
cg13007784
cg00001261
cg06772580
cg11651209
cg23820816
cg01270206
cg10870165
cg00429497
cg21766308
cg05277096
cg01021742
cg13352914
cg11991617
cg00233420
cg07861790
cg16021217
cg20634514
cg18115428
cg13753488
cg07225641
cg09000779
cg04926766
cg02579509
cg25058023
cg19639041
cg24768365
cg17619020
cg09263116
cg16853982
cg03176520
cg23362884
cg22584138
cg04056384
cg26943120
cg01690792
cg21980100
cg14164099
cg04743872
cg05994982
cg03161037
cg17606155
cg04921109
cg27211198
cg07537443
cg09362335
cg08642111
cg09251362
cg05184311
cg25891647
cg20529645
cg01043616
cg11560197
cg21993406
cg21737226
cg06583577
cg11317199
cg10643271
cg22283643
cg07605523
cg13541970
cg00783006
cg12352302
cg20332679
cg20674014
cg00095859
cg24975842
cg04041159
cg19727817
cg18137040
cg01891818
cg25126698
cg26374305
cg00130223
cg14282850
cg13653391
cg03225444
cg12588917
cg07994435
cg13071569
cg17938383
cg26953288
cg16426293
cg26183870
cg11935638
cg01570972
cg03477052
cg16148134
cg22033530
cg10093648
cg16792363
cg22385669
cg09862733
cg25993608
cg16049600
cg19386484
cg26174583
cg04800569
cg06464775
cg24659858
cg13229782
cg07880478
cg16703135
cg21994045
cg22191606
cg08474748
cg09368716
cg17426568
cg01561869
cg24571822
cg06529685
cg27416261
cg24981018
cg10360071
cg22245980
cg22143285
cg02616405
cg26648948
cg14887613
cg20720918
cg08336425
cg10267867
cg09264065
cg04513912
cg10124201
cg17459182
cg06013769
cg01273344
cg19592898
cg11417259
cg02520281
cg02401220
cg26074100
cg00121030
cg18091275
cg10404009
cg17389077
cg04851089
cg23411103
cg23606925
cg08527195
cg27016307
cg23390595
cg11122009
cg15362957
cg05025046
cg17512187
cg02175183
cg12327405
cg10643982
cg04323814
cg13698778
cg14831622
cg07610777
cg06882571
cg23969423
cg17039722
cg07881365
cg00456326
cg22728830
cg14876603
cg11590772
cg15064086
cg20007836
cg06490943
cg16607685
cg06399029
cg14433314
cg14170358
cg23531340
cg04505313
cg09083736
cg19054360
cg00407329
cg13497643
cg23031196
cg04230060
cg17989763
cg03736807
cg01512854
cg20073050
cg09610767
cg06803706
cg23534802
cg16648571
cg09884423
cg04006327
cg04091822
cg01294327
cg20190772
cg04523867
cg08787968
cg00137016
cg12871835
cg03638120
cg10336925
cg20104432
cg09957942
cg16576255
cg07723251
cg00581320
cg13325228
cg05524354
cg20980321
cg19619909
cg01989908
cg08884611
cg22150440
cg00444151
cg02887997
cg26630791
cg23661466
cg22328256
cg19914732
cg16716320
cg15010352
cg04743883
cg06837426
cg03103192
cg11937107
cg16650630
cg24194775
cg26559808
cg17503389
cg21279601
cg26666292
cg26067259
cg23846712
cg27449507
cg00497905
cg24268161
cg26139080
cg17477442
cg21093807
cg10503234
cg15489301
cg12235062
cg12534390
cg05794931
cg08378220
cg11918743
cg04120329
cg03543593
cg00248454
cg00058515
cg13516808
cg19875498
cg27331471
cg06478143
cg10938600
cg14018079
cg15541583
cg18836319
cg01400712
cg13401823
cg17394237
cg03782861
cg24920358
cg07726288
cg25178439
cg05459971
cg24010952
cg00589850
cg13582060
cg07459594
cg20170110
cg13943133
cg08763461
cg08289525
cg12350196
cg06000330
cg05194412
cg23372216
cg07571531
cg12186618
cg09501821
cg22829325
cg10650018
cg01747969
cg14892768
cg14016257
cg12792180
cg25654705
cg18195352
cg24209528
cg20981000
cg18046394
cg08151866
cg09621708
cg10427719
cg07244098
cg25443560
cg19739906
cg21530915
cg25536014
cg15739904
cg00101728
cg05364487
cg00521703
cg16463558
cg13617776
cg18354264
cg03780701
cg12217971
cg13388692
cg11964773
cg06176824
cg27123256
cg06460587
cg14119236
cg06965839
cg05236720
cg19766489
cg24648119
cg11929896
cg20373635
cg10453019
cg19787694
cg13019868
cg11068523
cg01262208
cg08717880
cg03797380
cg14398661
cg26132493
cg03831665
cg11462099
cg18965930
cg00666422
cg14827832
cg06088282
cg07632946
cg22109708
cg17107540
cg02604095
cg06593603
cg18022036
cg00691874
cg24045357
cg13692134
cg16699354
cg20717585
cg10592901
cg14037948
cg03379552
cg16919708
cg19743545
cg25573635
cg05457747
cg23598068
cg22374474
cg03764088
cg05120987
cg17828057
cg04904784
cg24384918
cg08961664
cg15235707
cg22811647
cg19108771
cg01450228
cg08493959
cg14981432
cg03258472
cg17962638
cg20956390
cg08457514
cg07370221
cg07644125
cg07899016
cg14659930
cg10364374
cg19546207
cg05676441
cg25539628
cg05641778
cg10862848
cg14981253
cg00769305
cg07911361
cg15367212
cg22463553
cg08928145
cg13697378
cg06852350
cg25221984
cg12719836
cg02353154
cg24901474
cg13490352
cg00619978
cg03759229
cg24845175
cg18428283
cg14357089
cg14485097
cg09828714
cg20510272
cg19927508
cg12155036
cg20639396
cg10011623
cg04672903
cg23859303
cg00112493
cg14218447
cg03162823
cg06338499
cg25293328
cg20948258
cg10078829
cg11898958
cg25122233
cg07772781
cg20050113
cg21648391
cg11294626
cg07214490
cg04149015
cg23969338
cg25264804
cg13428978
cg12456800
cg18675610
cg11137578
cg15161959
cg17500703
cg19586845
cg13602816
cg20518446
cg08182501
cg04996195
cg01759226
cg21911858
cg02011723
cg00319893
cg19316407
cg16267202
cg25693769
cg08486507
cg04376312
cg25813109
cg27046641
cg16877162
cg02462416
cg02888745
cg07002447
cg00421848
cg02269978
cg04253954
cg04837923
cg19552640
cg27080085
cg17779658
cg21856205
cg00456672
cg27624471
cg07080864
cg26741350
cg15870818
cg02424123
cg14289228
cg21209395
cg14695566
cg02666302
cg10321236
cg23092040
cg18495191
cg07053697
cg13577361
cg16900964
cg26526883
cg17303540
cg24368226
cg02365780
cg02058870
cg11147919
cg20949342
cg21180956
cg20939768
cg20656751
cg26803268
cg06230206
cg16463229
cg15234946
cg18481241
cg11972810
cg14523898
cg13354934
cg26430027
cg15050529
cg15957341
cg15924568
cg15822394
cg19640589
cg02331025
cg14453935
cg04206342
cg27501748
cg06870213
cg19787556
cg13430057
cg25436634
cg22061479
cg22098660
cg09066361
cg16457842
cg08640046
cg01148088
cg16966520
cg07695058
cg21027526
cg18792803
cg13423098
cg23460578
cg05013243
cg04906283
cg04645050
cg01447828
cg22721579
cg18105979
cg19419650
cg08107402
cg10397082
cg07018760
cg00059374
cg12051614
cg04269530
cg05312293
cg18423549
cg23873996
cg25482293
cg08710739
cg05417517
cg26994094
cg03340215
cg16160105
cg08419918
cg13672200
cg23983453
cg04485850
cg18605031
cg26514552
cg17264513
cg05324393
cg10881764
cg21497977
cg17642796
cg03010887
cg22823273
cg05815436
cg03454775
cg24810305
cg18132363
cg16579158
cg12410921
cg09487101
cg09660970
cg20174730
cg13707224
cg05500575
cg15392844
cg25705148
cg14758072
cg24672014
cg17278447
cg07390210
cg03315557
cg06824795
cg12317217
cg20597382
cg11983196
cg09876447
cg23092449
cg03070262
cg03564320
cg22082780
cg06288684
cg24346429
cg18105749
cg22510727
cg02196655
cg24156854
cg26690304
cg09305883
cg19599666
cg16317457
cg05009172
cg03955767
cg27027478
cg07876131
cg09511421
cg23651889
cg10930540
cg04202957
cg16701007
cg06797880
cg09792000
cg15221739
cg25154244
cg10435486
cg02454536
cg04004590
cg10283695
cg16011496
cg15406387
cg26004707
cg11882377
cg22763586
cg15923943
cg14944362
cg00003818
cg06383022
cg17588578
cg09624870
cg19560014
cg05337681
cg19488431
cg07009504
cg10536529
cg10928544
cg05134054
cg01187496
cg11599830
cg10521767
cg19584871
cg08856033
cg22185065
cg13202221
cg21903395
cg22282632
cg24136314
cg08027034
cg18789547
cg05783233
cg23622162
cg01094687
cg16152871
cg21151355
cg06059616
cg04095327
cg06999762
cg22350835
cg19203575
cg15073631
cg26186954
cg15849368
cg06337557
cg02801114
cg15606633
cg22177868
cg14219543
cg06856687
cg02363526
cg19522511
cg17271974
cg04640913
cg19611392
cg08933409
cg07070348
cg05639522
cg17840408
cg08627010
cg07126783
cg27019019
cg07264329
cg03495030
cg26075423
cg26437697
cg04119844
cg03997039
cg22190023
cg09100271
cg02481789
cg04359915
cg09642825
cg08469215
cg02883668
cg14185604
cg19560927
cg22237668
cg13099429
cg04375683
cg24612707
cg15881107
cg26826350
cg07716408
cg07127103
cg01411366
cg00680696
cg15667844
cg00610991
cg20698421
cg16514113
cg11924019
cg05068951
cg24456632
cg15482931
cg22603366
cg08586737
cg01477861
cg18833933
cg14718170
cg22799420
cg09374031
cg02310386
cg07382842
cg08665243
cg09642347
cg11524446
cg21746425
cg19074170
cg00179374
cg00463732
cg22315453
cg14747903
cg00605988
cg16911720
cg16211174
cg01811100
cg01152056
cg07829465
cg06134567
cg22457769
cg15171911
cg06475902
cg06039392
cg08250081
cg05333174
cg15227231
cg25444839
cg23181554
cg05360714
cg05611670
cg26421140
cg02835371
cg11518839
cg20457894
cg26127479
cg24401870
cg24557048
cg20092736
cg22284058
cg10767045
cg19759502
cg21692516
cg22898745
cg18561560
cg03513464
cg05243389
cg10682618
cg18086868
cg04942251
cg08468913
cg14122373
cg21459969
cg13150925
cg08576623
cg17079987
cg22109675
cg06087101
cg15757802
cg17995050
cg02066331
cg12611449
cg18087477
cg22721998
cg20171297
cg19140429
cg16535752
cg27384088
cg08484560
cg05394244
cg06353655
cg25831111
cg26665035
cg15436123
cg18655918
cg14283328
cg04748223
cg21337580
cg12194898
cg02693870
cg08178786
cg22550299
cg16034268
cg11809091
cg04343101
cg04276953
cg13169968
cg15856829
cg19668234
cg04412303
cg23949782
cg10531355
cg14887142
cg07821297
cg00993310
cg25215498
cg21172615
cg11511443
cg27662789
cg07063463
cg00352576
cg07616828
cg26057752
cg17277845
cg08784247
cg15407057
cg00672147
cg17490790
cg20318662
cg13245431
cg01430344
cg27647054
cg26213155
cg00231274
cg14952312
cg24766553
cg10459111
cg12384004
cg00767496
cg26005485
cg02965178
cg05555515
cg19032326
cg20212912
cg04147969
cg17459778
cg13228642
cg11716380
cg02844852
cg03193322
cg20909579
cg25866552
cg26241993
cg05384724
cg07157333
cg04611466
cg26898039
cg08296390
cg26851661
cg00931181
cg02886509
cg08569786
cg00605362
cg22431228
cg03072681
cg02167149
cg15671181
cg17484472
cg14689515
cg16964748
cg26519919
cg18936040
cg14451730
cg21185662
cg13672871
cg00643392
cg10126324
cg27029450
cg10443980
cg12076931
cg16547529
cg25447894
cg24757937
cg19933238
cg08388746
cg27038428
cg18294646
cg04064380
cg22448304
cg02303933
cg10420063
cg04844267
cg02857273
cg09911747
cg09395443
cg18059397
cg19318330
cg07712541
cg17414107
cg19689427
cg00997604
cg01809281
cg21268144
cg21534940
cg02539153
cg02704502
cg11507052
cg06802630
cg01073668
cg26181334
cg09652312
cg07292235
cg10299128
cg01648609
cg03827835
cg04752812
cg02229382
cg03883572
cg23504719
cg01310096
cg22778145
cg22382836
cg26218577
cg16887422
cg15260400
cg25340403
cg22693638
cg26308530
cg15175005
cg15903915
cg11481675
cg08439518
cg22467810
cg10369665
cg06162872
cg19950017
cg09985260
cg19745934
cg24312520
cg10366786
cg21204492
cg07263979
cg08107960
cg18665594
cg09242293
cg18834375
cg12812233
cg11383474
cg07576187
cg02962521
cg06836380
cg25459280
cg09677082
cg10287786
cg24607575
cg12544557
cg03099771
cg10092265
cg03320873
cg07587796
cg15656834
cg00281837
cg01283887
cg03534453
cg05260877
cg14630206
cg26188685
cg03444077
cg07947033
cg04567517
cg08040012
cg12959558
cg15658426
cg06706875
cg14127626
cg10409753
cg26602314
cg08703337
cg06464962
cg01883195
cg02716646
cg23312397
cg17915676
cg03400060
cg21936179
cg16268165
cg15441369
cg10722410
cg01453111
cg01238672
cg25623035
cg21891967
cg19814159
cg04884090
cg19277154
cg14726583
cg26818821
cg05150608
cg03475509
cg02962597
cg13080721
cg19263607
cg00366359
cg09748946
cg12750103
cg12201779
cg21996068
cg04134845
cg14950193
cg13994241
cg08230268
cg14003931
cg23183069
cg02849279
cg25421566
cg10819420
cg23628350
cg11534680
cg07800227
cg13045774
cg09174870
cg09295799
cg20510474
cg00118365
cg01815292
cg08159594
cg00314115
cg00872354
cg08729981
cg00831237
cg15597096
cg25592910
cg27129029
cg01838863
cg08310581
cg11273655
cg23176632
cg19409163
cg17177602
cg23251746
cg17000199
cg08903425
cg02023757
cg15920791
cg00158539
cg21911276
cg14701108
cg08303550
cg17967292
cg15310583
cg14565151
cg08795752
cg15113766
cg26408364
cg09716807
cg03283080
cg23470729
cg20497704
cg05367885
cg10373508
cg06779009
cg19093689
cg25535047
cg23926820
cg03202564
cg11029716
cg26783428
cg04070737
cg24195486
cg03819227
cg19620294
cg03818303
cg12811575
cg12072164
cg08985570
cg21665747
cg06177555
cg11108137
cg14707974
cg25197238
cg27141176
cg11599207
cg16631911
cg03958041
cg11660398
cg21123355
cg06940168
cg06070970
cg14306330
cg04471325
cg00313750
cg20824635
cg09760387
cg14996985
cg18214796
cg05177590
cg08625842
cg23073879
cg19410791
cg07211292
cg25632853
cg06779248
cg02046423
cg26585899
cg07068358
cg01601949
cg26239485
cg06010324
cg10150824
cg00941588
cg08605301
cg15190383
cg08234618
cg10562586
cg01896807
cg09622269
cg09856367
cg21173524
cg21054919
cg23114311
cg02498063
cg05487134
cg05691530
cg26260995
cg13710556
cg06020352
cg05282518
cg24958366
cg06057569
cg21937660
cg14860524
cg17463287
cg17382918
cg00058009
cg01568492
cg16321029
cg25193276
cg19903766
cg10135717
cg22138096
cg11274172
cg13435263
cg24715680
cg01669161
cg06979771
cg26057784
cg01432663
cg12837463
cg13350173
cg00707406
cg15625693
cg25023684
cg11559198
cg05616010
cg11651614
cg22364729
cg12091498
cg26284544
cg13931292
cg08223357
cg09482611
cg15834814
cg10448719
cg00003900
cg05534148
cg22258315
cg10038185
cg06532212
cg01544213
cg23344395
cg18349306
cg07673230
cg13557337
cg07258910
cg14646244
cg03955483
cg06560494
cg27174822
cg23836747
cg15744692
cg01611141
cg04869838
cg06395414
cg16362934
cg18699242
cg07936672
cg16595288
cg16583186
cg10008953
cg25940248
cg27001894
cg19802390
cg17417291
cg25447806
cg06875131
cg24796998
cg22869668
cg01772700
cg20737505
cg15398976
cg16819381
cg21614690
cg01054354
cg00861772
cg21155316
cg00806311
cg16823976
cg00032609
cg00500507
cg17375267
cg08190298
cg24008358
cg05787209
cg01200442
cg18920494
cg11949060
cg08133919
cg00505606
cg14700230
cg00045910
cg23643526
cg14730452
cg03803177
cg06710742
cg09538809
cg02648589
cg09265876
cg18542368
cg18222192
cg09933329
cg08424491
cg10378795
cg25215834
cg07570394
cg25365518
cg03908391
cg25316310
cg06892868
cg09182724
cg03785955
cg20348703
cg09560636
cg01210642
cg05835346
cg22929787
cg13336665
cg15992932
cg15911328
cg19503168
cg25473866
cg14824052
cg02021442
cg27107076
cg08608892
cg19997861
cg23903160
cg22731513
cg25255429
cg06587257
cg24621922
cg08169311
cg09160589
cg02774935
cg13466988
cg18720151
cg02878414
cg01786973
cg11052143
cg03123541
cg01427848
cg04292104
cg16348358
cg12854611
cg18115407
cg23739457
cg01906944
cg21726618
cg06574229
cg17387870
cg11522610
cg14544620
cg03730969
cg18452695
cg00105512
cg07722678
cg06144718
cg21074656
cg25636933
cg14691497
cg26334670
cg18926108
cg06842946
cg14846442
cg27443416
cg18832619
cg10639933
cg12216477
cg13622436
cg06357371
cg23232299
cg03150515
cg14301713
cg22737241
cg02323003
cg12245717
cg08548172
cg06827491
cg03345938
cg04084052
cg02979711
cg26233172
cg16397563
cg00465247
cg26309074
cg12700283
cg20335309
cg13335691
cg05636467
cg24716558
cg01916632
cg11107612
cg17465112
cg07823273
cg05616589
cg19183842
cg09919392
cg02851397
cg12789173
cg23591611
cg16372520
cg10953003
cg24448113
cg26538942
cg00716277
cg02343008
cg16751451
cg24003508
cg11317690
cg21448875
cg17076485
cg10483261
cg23500924
cg00897703
cg14001239
cg01703390
cg26144909
cg23573665
cg25712088
cg22549408
cg08158233
cg08341079
cg18420781
cg27035514
cg21581267
cg09786593
cg10766585
cg04332163
cg18833788
cg00142482
cg15261730
cg22232952
cg11598935
cg26954114
cg16931969
cg03602360
cg15126021
cg08756640
cg12343106
cg18474934
cg23324289
cg15971629
cg27364588
cg04180046
cg01963623
cg14511652
cg19633863
cg05483176
cg07508649
cg14718065
cg03589385
cg00655184
cg13762704
cg18755531
cg05573767
cg00937742
cg20700792
cg23253978
cg03571145
cg00306112
cg13519918
cg05642789
cg07965640
cg08972081
cg17259096
cg09538287
cg22115748
cg05097197
cg18660278
cg09470268
cg05072008
cg08733172
cg15694585
cg06965300
cg26520847
cg20021790
cg01601573
cg14612417
cg15820033
cg13153466
cg24478765
cg14396117
cg05082311
cg09507185
cg14080048
cg18116968
cg19964348
cg11859922
cg15683950
cg20668177
cg09250458
cg13579486
cg06220604
cg22114991
cg14488256
cg22094845
cg10800369
cg00472710
cg18005822
cg09285795
cg15728779
cg02174765
cg17847344
cg05129477
cg21081971
cg21761639
cg27387239
cg23019889
cg10278102
cg14598846
cg17356252
cg12590608
cg06943141
cg08085597
cg01397050
cg13714749
cg01736243
cg17718276
cg15626405
cg16030113
cg06071033
cg05380455
cg12580770
cg11969830
cg01078446
cg23419885
cg23606171
cg17520027
cg05730038
cg05138949
cg11262850
cg26389950
cg22234529
cg23062357
cg17131262
cg23090606
cg16340103
cg07596529
cg03844060
cg24048806
cg23802307
cg15063687
cg13947534
cg20446948
cg17574911
cg07262395
cg19531536
cg20673840
cg21385909
cg22816596
cg03680291
cg24148447
cg07253125
cg08878450
cg00056066
cg06876311
cg11147215
cg15881597
cg00729875
cg03440762
cg11982958
cg03105348
cg05990312
cg07724623
cg16935061
cg03453333
cg08827144
cg00692277
cg09085358
cg00641679
cg11831431
cg18014983
cg16462183
cg06840743
cg10882226
cg15246706
cg17074014
cg14731570
cg01136458
cg16164607
cg19346786
cg14876077
cg16759813
cg11245297
cg19228034
cg03103850
cg20932150
cg22010140
cg05472059
cg14660676
cg18268562
cg17370195
cg17330048
cg22603450
cg05967404
cg09916174
cg25970575
cg17598923
cg17066403
cg21033861
cg11503875
cg05210464
cg27417997
cg08115682
cg12041830
cg03695613
cg14464052
cg04983327
cg03962522
cg19313311
cg10091996
cg14184890
cg25878057
cg07367469
cg01852095
cg07421596
cg06688770
cg03921696
cg26474549
cg21096966
cg00237512
cg16845623
cg13244559
cg23295647
cg02495518
cg07187808
cg12907988
cg26820168
cg06623017
cg23548438
cg02147681
cg00490976
cg20334079
cg24699876
cg10032599
cg17670646
cg09615276
cg15867944
cg06142341
cg00401939
cg01700504
cg10542223
cg04915618
cg15596666
cg23656015
cg24277733
cg22916338
cg06130322
cg26514430
cg26813693
cg21677075
cg27001715
cg22487651
cg10366742
cg05629317
cg14176989
cg23511824
cg24829292
cg04278168
cg11088471
cg02188818
cg11269159
cg00381541
cg09552548
cg15517609
cg07307142
cg23981172
cg05537253
cg24333150
cg08141172
cg25730122
cg12334013
cg03846641
cg20838162
cg22161562
cg09269945
cg02580763
cg20148881
cg20938085
cg17616547
cg15124820
cg09674468
cg02588889
cg22382805
cg02995710
cg00615241
cg27664687
cg27307810
cg07202054
cg21821913
cg20995304
cg19621179
cg03926025
cg25072766
cg04487205
cg12510087
cg03071876
cg13375624
cg03889540
cg25694032
cg05460050
cg08506869
cg24362016
cg12220788
cg04768425
cg12447154
cg05254651
cg18105725
cg17221584
cg26207380
cg00588430
cg24818200
cg07912888
cg10802974
cg03817727
cg05144928
cg16510022
cg13591408
cg19631365
cg05946623
cg07241573
cg01624068
cg12820627
cg03898952
cg26466623
cg01274122
cg13772515
cg19995856
cg24908802
cg04450003
cg26360697
cg12494515
cg01794156
cg03576809
cg16065922
cg03580272
cg12681727
cg04646186
cg12591791
cg16565409
cg13713851
cg23146560
cg10236224
cg16689481
cg17270101
cg23506077
cg21705506
cg21084508
cg09705592
cg17940740
cg20748038
cg23606079
cg12403698
cg10571104
cg26224311
cg03617054
cg16799831
cg12283482
cg12569497
cg24519147
cg18335290
cg15539330
cg10313047
cg16326073
cg06578561
cg22904048
cg04307107
cg19628603
cg02792829
cg20534585
cg14106167
cg03421353
cg15371801
cg13147090
cg13019844
cg27310748
cg23518439
cg15036867
cg24996814
cg01470356
cg00146027
cg17569842
cg15213491
cg11288801
cg07795968
cg21790715
cg06336912
cg13791092
cg20463151
cg23183601
cg02854229
cg07531663
cg00792015
cg02237906
cg14127947
cg13110283
cg01200482
cg08985785
cg07740110
cg20699141
cg14989033
cg02757970
cg27263506
cg22164177
cg11293828
cg06764842
cg15677087
cg08806184
cg24392970
cg20732198
cg12375380
cg03191962
cg15111437
cg00391025
cg10880163
cg16198692
cg24969520
cg19375981
cg05782377
cg11480267
cg19488804
cg12944006
cg13700506
cg27226125
cg09148270
cg07972572
cg08828733
cg02061229
cg10553890
cg01390419
cg12460133
cg27104695
cg18206867
cg04043642
cg01748573
cg10717610
cg15091747
cg13560436
cg17596058
cg05204532
cg22297966
cg23149852
cg16198723
cg02980621
cg12151328
cg19309463
cg06616202
cg14615491
cg21012125
cg23650279
cg21870668
cg17489939
cg14535531
cg20058506
cg25174844
cg07548255
cg19398269
cg18198730
cg19256400
cg00376654
cg23684316
cg10310274
cg22482235
cg01256227
cg16621364
cg08761659
cg24649332
cg27007937
cg16185299
cg06297367
cg03532331
cg06040034
cg27470433
cg01581781
cg07082447
cg05610131
cg21404063
cg24793722
cg09820378
cg13399544
cg13985688
cg21813369
cg00078456
cg24797310
cg17270100
cg01848457
cg12792526
cg24967487
cg16606731
cg05403241
cg20464360
cg04037970
cg08080396
cg04034577
cg25132257
cg21625858
cg18563642
cg02301039
cg18861015
cg07920930
cg14106710
cg04548156
cg12419176
[truncated: 1,918 more rows]
